# Supplementary material for: High-Performance Telescope System Design for Space-Based Gravitational Waves Detection
Source: Sensors (Basel). 2024 Nov 15;24(22):7309. doi: 10.3390/s24227309 (PMC11598358; doi:10.3390/s24227309)
Supplement: Supplementary file 1 [file sensors-24-07309-s001.zip]

Archive with 1 entries (1 files):
- sensors-3285061-supplementary.pdf
